# Supplementary material for: Preclinical Lead Optimization of a 1,2,4-Triazole Based Tankyrase Inhibitor
Source: J Med Chem. 2020 Jun 8;63(13):6834–46. doi: 10.1021/acs.jmedchem.0c00208 (PMC8008393; doi:10.1021/acs.jmedchem.0c00208)
Supplement: Supplementary file 3 — jm0c00208_si_003.csv [file jm0c00208_si_003.csv]

Compound_ID	SMILES	TNKS2 IC50 (nM)	HEK293 IC50 (nM)
1	ClC1=CC=CC=C1N2C(C3=NC=NC=C3)=NN=C2[C@H]4C[C@H](N5C(C=CC(C#N)=C6)=C6NC5=O)C4	6.3	19
17	ClC1=CC=CC=C1N2C(C3=NC=NC=C3)=NN=C2[C@H]4C[C@H](N5C(C=CC(C#N)=C6)=C6N(C)C5=O)C4	34	116
18	ClC1=CC=CC=C1N2C(C3=NC=NC=C3)=NN=C2[C@H]4C[C@H](N5C(C=CC(C#N)=C6)=C6OC5=O)C4	48	274
19	ClC1=CC=CC=C1N2C(C3=NC=NC=C3)=NN=C2C45CC(N6C(C=CC(C#N)=C7)=C7NC6=O)(C5)C4	3.6	4.7
20	ClC1=C(N2C([C@H]3C[C@H](NC(C4=NC=CC=C4)=O)C3)=NN=C2C5=NC=NC=C5)C=CC=C1	4.9	1.7
21	ClC1=C(N2C([C@H]3C[C@H](NC(C4=C(N=CC=C5)C5=NC=C4)=O)C3)=NN=C2C6=NC=NC=C6)C=CC=C1	2.6	0.048
22	ClC1=CC=CC=C1N2C(C3=NC=C(OCC)C=C3)=NN=C2[C@H]4C[C@H](N5C(C=CC(C#N)=C6)=C6NC5=O)C4	9.3	21
23	FC1=CC=CC=C1N2C(C3=NC=NC=C3)=NN=C2[C@H]4C[C@H](N5C(C=CC(C#N)=C6)=C6NC5=O)C4	30	142
13	O=C(C1=NC=CC=C1)N[C@H]2C[C@H](C3=NN=C(C4=NC=C(OCC)C=C4)N3C5=C(F)C=CC=C5)C2	7	21
16	O=C(C1=C(N=CC=C2)C2=CC=C1)N[C@H]3C[C@H](C4=NN=C(C5=NC=C(S(=O)(C)=O)C=C5)N4C6=C(F)C=CC=C6)C3	1.3	0.17
27	O=C(C1=C(N=CC(F)=C2)C2=NC=C1)N[C@H]3C[C@H](C4=NN=C(C5=NC=CC=C5)N4C6=C(F)C=CC=C6)C3	1.8	1.6
10	O=C(C1=C(N=CC=C2)C2=NC=C1)N[C@H]3C[C@H](C4=NN=C(C5=NC=C(OCC)C=C5)N4C6=C(F)C=CC=C6)C3	4.3	0.63
11	O=C(C1=C(N=CC=C2)C2=NC=C1)N[C@H]3C[C@H](C4=NN=C(C5=NC=CS5)N4C6=C(F)C=CC=C6)C3	3.3	3.9
12	O=C(C1=C(N=CC=C2)C2=NC=C1)N[C@H]3C[C@H](C4=NN=C(C5=NC=C(S(=O)(C)=O)C=C5)N4C6=C(F)C=CC=C6)C3	1.1	0.42
13	O=C(C1=NC=CC=C1)N[C@H]2C[C@H](C3=NN=C(C4=NC=C(OCC)C=C4)N3C5=C(F)C=CC=C5)C2	14	19
14	O=C(C1=NC=CC=C1)N[C@H]2C[C@H](C3=NN=C(C4=NC=CS4)N3C5=C(F)C=CC=C5)C2	29	127
15	O=C(C1=NC=CC=C1)N[C@H]2C[C@H](C3=NN=C(C4=NC=C(S(=O)(C)=O)C=C4)N3C5=C(F)C=CC=C5)C2	9.2	12
16	O=C(C1=C(N=CC=C2)C2=CC=C1)N[C@H]3C[C@H](C4=NN=C(C5=NC=C(S(=O)(C)=O)C=C5)N4C6=C(F)C=CC=C6)C3	2.8	0.65
24	FC1=CC=CC=C1N2C(C3=NC=CC=C3)=NN=C2[C@@H]4C[C@@H](NC(C5=NC=CC=C5)=O)C4	22	33
25	FC1=CC=CC=C1N2C(C3=NC=CC=C3)=NN=C2[C@@H]4C[C@@H](NC(C5=NC=C(F)C=C5)=O)C4	14	17
26	O=C(C1=C(N=CC=C2)C2=NC=C1)N[C@H]3C[C@H](C4=NN=C(C5=NC=CC=C5)N4C6=C(F)C=CC=C6)C3	2.4	1.6
27	O=C(C1=C(N=CC(F)=C2)C2=NC=C1)N[C@H]3C[C@H](C4=NN=C(C5=NC=CC=C5)N4C6=C(F)C=CC=C6)C3	1.8	0.81
28	FC1=CC=CC=C1N2C(C3=NC(C)=CC=C3)=NN=C2[C@@H]4C[C@@H](NC(C5=NC=CC=C5)=O)C4	16	37
29	FC1=CC=CC=C1N2C(C3=NC(C)=CC=C3)=NN=C2[C@@H]4C[C@@H](NC(C5=NC=C(F)C=C5)=O)C4	21	25
30	O=C(C1=C(N=CC=C2)C2=NC=C1)N[C@H]3C[C@H](C4=NN=C(C5=NC(C)=CC=C5)N4C6=C(F)C=CC=C6)C3	2.2	1.6
31	O=C(C1=C(N=CC(F)=C2)C2=NC=C1)N[C@H]3C[C@H](C4=NN=C(C5=NC(C)=CC=C5)N4C6=C(F)C=CC=C6)C3	2.2	1.8
32	FC1=CC=CC=C1N2C(C3=NC=C(OC(F)F)C=C3)=NN=C2[C@@H]4C[C@@H](NC(C5=NC=CC=C5)=O)C4	8.8	36
33	FC1=CC=CC=C1N2C(C3=NC=C(OC(F)F)C=C3)=NN=C2[C@@H]4C[C@@H](NC(C5=NC=C(F)C=C5)=O)C4	7.4	27
34	FC1=CC=CC=C1N2C(C3=NC=C(OC(F)F)C=C3)=NN=C2[C@@H]4C[C@@H](NC(C5=C(N=CC=C6)C6=NC=C5)=O)C4	2.9	0.61
35	FC1=CC=CC=C1N2C(C3=NC=C(OC(F)F)C=C3)=NN=C2[C@@H]4C[C@@H](NC(C5=C(N=CC(F)=C6)C6=NC=C5)=O)C4	2	1.5
